# Supplementary material for: Serum uric acid levels during leprosy reaction episodes
Source: PeerJ. 2016 Mar 14;4:e1799. doi: 10.7717/peerj.1799 (PMC4793330; doi:10.7717/peerj.1799)
Supplement: Supplemental Information 1 [file peerj-04-1799-s001.xlsx]

## Sheet: YVELISE33
clinical_presentation	who_classification	bacillary_index	sex	age	race	alfa1gp1	alfa1gp2	alfa1agp3	crp1	crp2	crp3	ua1	ua2	ua3	type1_reaction	type2_raction	age_group	smoking	hypertension	diabetes	alcoholism	hyperlipidemia
2	2	9	1	25	1	113	102	97	4.01	0.35	1.14	4	3.8	4	1	0	1	0	0	0	0	0
3	2	5	1	23	3	283	87	123	130.59	3.15	7.75	5.4	6.4	5.4	0	1	1	0	0	0	0	0
3	2	5	1	25	1		92	90	126.15	4.73	8.9	4.4	4.3	4.2	0	1	1	0	0	0	0	0
3	2	4.75	1	27	1	139	100	98	18.03	2.7	1.92	4.8	5.6	4.4	0	1	1	1	0	0	0	0
3	2	4	1	29	2	180	173	86	119.16	37.79	4.3	3.8	3.4	3.9	0	1	1	1	0	0	1	0
2	2	1.5	1	29	2	113	89	91	0.46	0.21	1.2	4.6	3.3	3.1	1	0	1	1	0	0	0	0
2	2	9	1	27	2	96	94		0.41	0.22		4.6	4.1		1	0	1	0	0	0	0	0
3	2	5	1	24	2	190	150	97	77.65	84.7	13.3	3.8	4.6	3.2	0	1	1	0	0	0	0	0
2	2	0	0	29	2	176	126	92	30.45	4.1	1.5	4		4.9	1	0	1	0	0	0	0	0
2	2	1	1	19	2	74	85	69	5.2	1.58	0.29	4.8	4.2	3.3	1	0	1	0	0	0	0	0
3	2	6	1	27	3	383	198		111.1	58		5.6	7.4		0	1	1	0	0	0	0	0
3	2	3.5	1	26	2	255	89	89	150.16	0.85	1.66	3.7	4.5	5.3	0	1	1	0	0	0	0	0
3	2	2.75	0	18	1	127	105	136	23.5	4.51	15.1	2.54	3.3	2.6	0	1	1	0	0	0	0	0
3	2	4.75	1	30	1	342	108	86	123.33	10.19	4.67	3.1	3.4	5.1	0	1	1	0	0	0	0	0
2	2	4	1	28	2	98	89	93	6.24	6.61	1	5.1	4	3.7	1	0	1	0	0	0	0	0
2	2	0.5	1	26	3	85	44	41	2.92	0.06	0.11	3.7	4	3.8	1	0	1	0	0	0	0	0
2	2	4.25	0	28	2		77	89	4.79	4.05	6.02	4.6	4.8	2.8	1	0	1	0	0	0	0	0
2	2		0	21	2	97	66			0.1		2.4	1.6		1	0	1	0	0	0	0	0
2	2	5	1	21	1	160	156	185	6.47	28.27	15.24		3.4	3.4	1	0	1	0	0	0	0	0
1	2		0	23	1		122		2.78	2.34		3.64	3.5		0	0	1	0	0	0	0	0
1	2		0	30	2	121	103		2.31	2.43		1.7	1.9		0	0	1	0	0	0	0	0
1	2		1	23	1	64			0.72			3.7			0	0	1	0	0	0	0	0
1	2	0	1	28	2	71	105		0.91	1.18		4.7	4.7		0	0	1	0	0	0	0	0
3	2	5	0	28	3	146	140	128	49.53	46	32.51	3.4	2.4	3.1	0	1	1	0	0	0	0	0
3	2	4.25	1	25	2		129	132	138.14	17.52		4.9	5.5		0	1	1	0	0	0	0	0
3	2	2.7	0	18	1	196			46.6			3.6			0	1	1	0	0	0	0	0
1	1		0	25	1	84	77	101	0.55		2.9	5.4	2.9	4.4	0	0	1	1	0	0	0	0
1	1		0	24	2	92	87		4.84	4.45		3.4	4		0	0	1	1	0	0	0	0
3	2	5	1	21	2	246	152	100	12.57	30.04	4.45	3.6	3.3	3.6	0	1	1	0	0	0	0	0
3	2	4.75	1	39	2	156	136	109	61.86	16.44	2.68	3.1	3.8	2.8	0	1	2	0	0	0	0	0
1	1		1	34	1	82	77	166	1.16	0.97	45.48	5.9	5.9	4.3	0	0	2	1	0	0	1	0
2	2	0	1	37	1	116	133	122	13.88	12.04	8.16	6	6.3	4.7	1	0	2	1	0	0	1	1
3	2	1.5	0	32	2	392	118		140.1	14.1		4.9	2.4		0	1	2	0	0	0	0	0
2	2	0	1	33	2	60	64	77		0.86	5	3.9	4.9	4.6	1	0	2	0	0	0	0	0
2	2	0.5	1	34	2	72	91	89	1.82	1.06	4.81	4.9	4.4	5.4	1	0	2	0	0	0	0	0
2	2	0	1	37	1	70	81		0.79	0.61		4.7	4.6		1	0	2	0	0	0	0	0
3	2	1.75	1	35	1	231	120	141	41.17	7.98	8.3	3.3	3.9	5.1	0	1	2	0	0	1	0	0
2	2	3.75	1	38	1	34	103	119	1.11	1.2	1.14			6.6	1	0	2	1	0	0	0	1
3	2		1	34	1	333			121			5.5			0	1	2	0	0	0	0	0
2	2	0	1	33	1	105						6.6			1	0	2	0	0	0	0	0
3	2	3.75	1	34	2	292	107	92	126	7.98	1.65	4.15	4.5	5.9	0	1	2	0	0	0	0	0
3	2	9	1	36	2	294	110	85	129.2	3.75	3.27	4.26	3.6	3.3	0	1	2	0	0	0	0	0
3	2	4	1	33	2	121	107	93	8.81	3.1	2.4	6.4	3.8	4.7	0	1	2	0	0	0	0	0
3	2	9	1	38	2	571	125	27	127.8	0.87	2.41	4.4	3.9	3.2	0	1	2	1	0	0	1	0
3	2	9	0	32	2	118	138		10.67	26.97		2.5	3.3		0	1	2	0	0	0	0	0
1	2	0	1	35	1	111	95	93	3.5		2.8	6.4	5.5	4.7	0	0	2	0	0	0	0	0
3	2	9	1	36	2	166	88	35	84.31	12.21	5.49	4.9	4.85	5.1	0	1	2	0	0	0	0	0
3	2	4	1	39	3	80	283	89	0.36	122.19		3.6	2.7	3.2	0	1	2	0	0	0	0	0
2	2		1	37	3	110	109		12.8	2.72			3.8		1	0	2	1	1	0	0	0
2	2	4.25	0	33	1	27	129	103	1.32	8.31	1.99	3.6	3.7	3.3	1	0	2	0	0	0	0	0
3	2	4	1	34	2	199	189	145	32.38	16.45	0.96	5.2	5.2	5	0	1	2	0	0	0	0	0
3	2	3.25	1	39	2		151	149	38.34	11.18	7.98		3.64	3.6	0	1	2	0	0	0	0	0
2	2	0	1	40	2	94			0.32			3.9			1	0	2	0	0	0	0	0
3	2	4	1	32	2	278	94	106	115.1	5.82	4.77	3.3	4.5	5	0	1	2	0	0	0	0	0
2	2	0.75	1	39	3	66	98	134	1.72	1.72	12.34	4.3	4.1	4.5	1	0	2	0	0	0	0	0
1	2	4.75	1	36	3	113	108	78	10.55	6.45	8.12	5.9	5.8	6.5	0	0	2	0	0	0	0	0
2	2	9	0	39	2	106	116		5.06	5.57		5.5	3.3		1	0	2	0	0	0	0	0
2	2	3	1	36	1	274	102	138	128.26	7.53	27.56	4	6.6	4.3	1	0	2	0	0	0	0	0
1	1		0	38	1	82	86	86	4.41	1.71	1.4	5.3	4.5	4.5	0	0	2	0	0	0	0	0
1	1		1	34	1	81	122	81	4.66	10.3	11.5	5.4	5.2	5.1	0	0	2	0	0	0	0	0
3	2	5	1	40	2	267	99	88	23.36	2.81	0.94	2.4	2.6	2.2	0	1	2	0	0	0	0	0
3	2	9	1	42	2	380	108	111	131.5	2.97	3.41	5.1	5.1	5	0	1	3	0	0	0	0	0
3	2	4.5	1	46	3		98	88	153.72	1.95	2.55		8	7.2	0	1	3	0	0	0	0	0
2	2	3.5	0	44	2	87	86	85	0	2.28		2.9	3.1	3.6	1	0	3	0	0	0	0	0
3	2	4.5	1	42	1	145	103	84	54.68	3.69	3.04	6.7	5.5	5.8	0	1	3	0	0	0	0	0
1	1		0	43	1	46	56	52	1.38	1.08	1.21	2.9	3.2	3	0	0	3	0	0	0	0	0
3	2	1.5	0	49	1	197	162	125	34.23		9.42	4.1	3	3.7	0	1	3	1	0	0	0	0
2	2	0	1	43	2	55	113	125	1.23	11.67	4.8	6	4.1	4.1	1	0	3	0	0	0	0	1
2	2	1.25	1	50	1	78	97	94	1.26	2.15	1.2	5.7		5.5	1	0	3	1	0	0	0	0
1	2	3	1	44	1	122			6.12			6.6			0	0	3	0	0	0	0	0
1	1	0	0	44	1	113	98		4.61	4.43		4.8	3.5		0	0	3	0	0	0	0	0
1	1		0	49	2	142	155		11.06	9.66		3.6	3.2		0	0	3	0	1	0	0	0
1	2	1.5	0	43	1	77	97	90	0.9	6.33	1.47	3.6	3.5	3.7	0	0	3	0	0	0	0	0
3	2	4	1	47	1	253	180	166	116.7	8.19	50.88	3.8	3	2.7	0	1	3	0	0	0	0	0
3	2	4	1	45	1	280	104		41.39	13.28		4.1	5.2		0	1	3	0	0	0	0	0
2	2	9	1	47	1	147			34.22			4			1	0	3	1	1	0	0	0
2	2	3	1	50	1	127	121	130	4.19	0.63	1.48	5.9	5.9	5	1	0	3	0	1	0	0	0
2	2	1.25	1	42	2	71	86	66	5.22	10.83	2.33	8.1	7.3	6	1	0	3	0	0	0	0	0
3	2	5	0	47	2	279	121	117	56.54	6.3		5.7	6.5		0	1	3	1	1	0	0	0
2	2	9	1	44	2	69	86	84	1.31	1.96	2.49	6.7	5.8	5.7	1	0	3	0	0	0	0	1
2	2	9	1	43	1	176		151	85.66		1.09	8.6		7.7	1	0	3	0	1	0	0	0
2	2	2.5	1	45	3	80	74	54	0.95	0.37	0.54	2.7	2.3		1	0	3	0	0	0	0	0
2	2	1.25	1	44	1	86	94	60	9.12	0.62	1.1	6.9	5.7	3.8	1	0	3	0	0	0	0	0
2	2	9	1	42	2	271	55	67	73.71	2.17	2.98	3.1	4.1	3.6	1	0	3	0	0	0	0	0
2	2	9	1	43	2	123	114	95		8.13	2.62	4.3	3.7	4.4	1	0	3	0	0	0	0	0
2	2	2	0	48	1	135	131	148	11.08	1.39	2.19	5.1	4.2	4.8	1	0	3	1	0	0	0	0
3	2	5	1	61	2		122		71.72	12.63		2.5	2.9		0	1	4	1	0	0	0	0
3	2	3.5	0	55	1	303	98	85	101.24	3.55	5.43	4.6	3.5	5.7	0	1	4	0	0	0	0	1
2	2	0.25	1	51	2	84	105	113	1.21	0.87	0.78	4.1	4.7	4	1	0	4	1	0	0	0	0
2	2	2.5	1	56	1	126	104	101	10.94	0.48	0.63	5.7	4.9	5	1	0	4	0	1	0	1	0
2	2	4.75	1	59	2	311	82	113	120.02		19.27	5	4.4	3.8	1	0	4	0	0	1	0	0
2	2		1	58	1	96	122		3	4.41		5.1	5.1		1	0	4	0	0	0	1	0
2	2		0	52	2	83		89	4.6	1.63	4.3	3.8	3.5	3.9	1	0	4	0	1	0	0	0
2	2	1.25	1	52	1	73	83	30	12.37	16.62	2.5	3.6	3.5	3.9	1	0	4	0	0	0	0	0
2	2	0	1	56	2	129	123	155	6.75	25.3	41.86	3.5		2.9	1	0	4	0	1	0	0	0
2	2	0	1	61	2	88	68	89	1.49	0.52	1.73		6.1	6.3	1	0	4	1	0	0	0	0
1	2	3.25	1	59	2	81	63	80	3.29	2.86	2.93	5.2	4.3	5	0	0	4	0	0	0	0	0
1	2	0	1	55	2	110	96			2.4		7.8	8.5		0	0	4	1	0	0	0	0
1	2	2.25	1	69	3		63	85	2.57	1.02	7.37	5.5	4.9	5.9	0	0	4	1	0	0	0	0
1	2	4	1	53	3	106	113	89	4.92	5.85	1.9	5.4	5.4	4.6	0	0	4	0	0	0	0	0
2	2	2.75	1	54	1	52	78	61	0.05	0.23	0.79	11.1	5.4	5.9	1	0	4	0	0	0	0	1
2	2		0	53	1	32	81	75	3.02	1.23	0.9	2.7	2.9	2.9	1	0	4	0	0	0	0	0
2	2	2.25	1	66	3	78			0.42			2.5			1	0	4	0	0	0	0	0
3	2	2.5	1	58	2	276	73	61	90.5	2.17	2.41	3.8	4.1	4.1	0	1	4	0	0	0	0	0
2	2	0.5	0	56	2	147	135	106	3.96	0.71	1.34	4.3	3.6	2.9	1	0	4	0	0	0	0	0
2	2	1.5	1	52	1	114	256	97	86	41.4	0.44		3.5	4.1	1	0	4	0	0	0	0	0
3	2	2.5	0	51	1	386	260	143	153.62	62.74	61.35	3.9	3	2.6	0	1	4	0	0	0	0	0
3	2	3.5	1	58	1	238						1.7			0	1	4	0	0	0	1	0
3	2	5	1	59	2	265	143	135	128.25	14.35	10.24	2.4	3.9	3	0	1	4	1	1	0	0	0
3	2	9	1	53	3	133	102	142	16.63	3.16	21.32		6.1	5.8	0	1	4	0	0	0	0	0
2	2	9	0	53	1	104	92	113	8.38	2.66	5.74		4.4	3.5	1	0	4	0	1	0	0	1
2	2	0	1	68	3	89	76	88	4.31	0.4	1.36	6.5	4.6	4.3	1	0	4	0	0	0	0	0
2	2	0.5	1	53	1	93			2.03			4.1			1	0	4	1	0	0	0	0
2	2	5	1	61	1	114	89	81	4.6	4.47		5.4	4	4	1	0	4	1	0	0	0	0
2	2	2.8	1	68	1	63	69		4.4	0.83	1.94	4.9	4.7	4	1	0	4	0	0	0	0	0
2	2	0	0	57	1	88			5.34	1.47		3.8			1	0	4	0	0	0	0	0
2	2	0	1	56	2	130			14.73			1.9			1	0	4	0	0	0	0	0
2	2	1.5	1	57	2	101	79	69	6.36	1.38	0.68	4.2	3.9	5	1	0	4	0	0	0	0	0
1	1		0	50	3	129	85		8.23	6.88		4.2	4.7		0	0	3	0	0	0	0	0
1	1	5	1	65	2	135			15.9			3.81			0	0	4	1	0	0	0	0
1			1	53	1	95			2.46			6.7			0	0	4	0	0	0	0	0
1	1		0	45	1	85			7.52			3.6			0	0	3	0	0	0	0	0
1	1	0	1	53	2	85			3.97			5.3			0	0	4	0	0	0	0	0
